# Supplementary material for: NO1, a New Sigma 2 Receptor/TMEM97 Fluorescent Ligand, Downregulates SOCE and Promotes Apoptosis in the Triple Negative Breast Cancer Cell Lines
Source: Cancers (Basel). 2020 Jan 21;12(2):257. doi: 10.3390/cancers12020257 (PMC7072710; doi:10.3390/cancers12020257)
Supplement: Supplementary file 1 [file cancers-12-00257-s001.zip]

Archive with 6 entries (6 files):
- supplementary materials last version/~$ncers-673227-supplementary revised.docx
- supplementary materials last version/cancers-673227-supplementary revised.docx
- supplementary materials last version/MCF10 NO1 combined final.avi
- supplementary materials last version/Video suppl 1 MDA-MB-231 vs NO1.rar
- supplementary materials last version/Video suppl 3 NG115-401L vs NO1.rar
- supplementary materials last version/WB images with DO Cantonero C Cancers 673227R1.pdf
